# Supplementary material for: Eradication of Mature Bacterial Biofilms with Concurrent Improvement in Chronic Wound Healing Using Silver Nanoparticle Hydrogel Treatment
Source: Biomedicines. 2021 Sep 8;9(9):1182. doi: 10.3390/biomedicines9091182 (PMC8470956; doi:10.3390/biomedicines9091182)
Supplement: Supplementary file 1 [file biomedicines-09-01182-s001.zip]

Archive with 1 entries (1 files):
- biomedicines-1365724-supplementary.pdf
